# Supplementary material for: Rhythm vs. Rate Control in Patients with Postoperative Atrial Fibrillation after Cardiac Surgery: A Systematic Review and Meta-Analysis
Source: J Clin Med. 2023 Jul 7;12(13):4534. doi: 10.3390/jcm12134534 (PMC10342940; doi:10.3390/jcm12134534)
Supplement: Supplementary file 1 [file jcm-12-04534-s001.zip]

Archive with 1 entries (1 files):
- jcm-2418727-supplementary.pdf
